# Supplementary material for: Molecular Characterizations of the er1 Alleles Conferring Resistance to Erysiphe pisi in Three Chinese Pea (Pisum sativum L.) Landraces
Source: Int J Mol Sci. 2022 Oct 10;23(19):12016. doi: 10.3390/ijms231912016 (PMC9569905; doi:10.3390/ijms231912016)
Supplement: Supplementary file 1 [file ijms-23-12016-s001.zip]

Archive with 1 entries (1 files):
- ijms-1879841-supplementary.pdf
